# Supplementary material for: Morphology of Larger Salivary Glands in Peccaries (Pecari tajacu Linnaeus, 1758)
Source: Animals (Basel). 2024 Oct 8;14(19):2891. doi: 10.3390/ani14192891 (PMC11475750; doi:10.3390/ani14192891)
Supplement: Supplementary file 1 [file animals-14-02891-s001.zip]

Archive with 11 entries (11 files):
- figureS1.tif
- figureS10.tif
- figureS11.tif
- figureS2.tif
- figureS3.tif
- figureS4.tif
- figureS5.tif
- figureS6.tif
- figureS7.tif
- figureS8.tif
- figureS9.tif
